# Supplementary material for: Homology Modeling and Molecular Dynamics-Driven Search for Natural Inhibitors That Universally Target Receptor-Binding Domain of Spike Glycoprotein in SARS-CoV-2 Variants
Source: Molecules. 2022 Oct 28;27(21):7336. doi: 10.3390/molecules27217336 (PMC9657887; doi:10.3390/molecules27217336)
Supplement: Supplementary file 1 [file molecules-27-07336-s001.zip]

Archive with 1 entries (1 files):
- molecules-1934062-supplementary.pdf
